# Supplementary material for: B cell–intrinsic TLR7 expression drives severe lupus in TLR9-deficient mice
Source: JCI Insight. 2023 Aug 22;8(16):e172219. doi: 10.1172/jci.insight.172219 (PMC10543715; doi:10.1172/jci.insight.172219)
Supplement: Supporting data values [file jciinsight-8-172219-s151.xlsx]

## Sheet: Figure 1B
		anti-TLR7 PE MFI				anti-TLR7 PE MFI
		WT	WT2	WT3		TLR7 KO		delta MFI1	delta MFI2	delta MFI3
	Follicular	241	250	83.6		121		120	129	37.4
	Marginal Zone	614	390	231		223		391	167	8
	Plasmablasts	164	194	84.5		137		27	57	52.5
	ABCs	204	213	180		113		91	100	67
	cDC	256	405	353		74.9		181.1	330.1	278.1
	pDC	724	1102	768		100		624	1002	668
	Macrophages	201	205	221		97.9		103.1	107.1	123.1
	Monocytes	135	141	141		85.9		49.1	55.1	55.1
	Neutrophils	113	121	110		109		4	12	1
	T cells	96.9	95.3	39.4		104		-7.1	-8.7	64.6

## Sheet: Figure 2A
	Anti-RNA			Anti-Sm			Anti-Nucleosome
	Control	CD11c-ΔTLR7		Control	CD11c-ΔTLR7		Control	CD11c-ΔTLR7
	101.869	0.1		464.006	0.1		485.625	512.373
	44.915	141.909		5713.61	0.1		947.606	4905.03
	170.492	0.1		1379.03	0.1		1479.73	11986
	0.1	290.847		9.289	0.1		22286.8	1611.93
	0.1	0.1		0.1	0.1		1126.58	5581.14
	70.716	0.1		1036.53	0.1		1003.04	726.262
	223.084	127.889		3399.52	0.1		953.561	3989.6
	28.041	50.688		7564.67	0.1		1054.44	379.161
	91.971	101.591		1264.56	0.1		1292.37	1354.89
	37.802	0.1		260.942	0.1		4705.22	258.259
	45.952	0.1		0.1	5636.53		1299.57	426.083
	46.979	0.1		0.1	0.1		3619.12	1178.24
	41.854	0.1		0.1	0.1		1380.71	11385.2
	91.365	76.662		4071.51	0.1		3178.31	988.147
	89.245	53.603			33.001		658.101	912.224
	33.897	0.1		0.1	0.1		613.317	5784.91
	0.1	0.1		0.1	0.1		2164.66	1530.13
	0.1	0.1		30.009	21.547		1817.7	11756.5
	67.184	24.153		0.1	577.467		1328.99	5137.56
	299.351	24.37		3212.87	0.1		461.932	11273.6
	0.1	57.45			0.1		1647.06	6789.05
	260.9	35.571		1643.24	0.1		1267.25	2525.28
	279.924	0.1		28.937	0.1		2968.73	774.844
	79.829	0.1		0.1	0.1			1819.98
		0.1			142.434			1193.61
		30.369			8084.12			1162.2
		77.883			0.1			748.853
		20.059						890.314

## Sheet: Figure 2B
	Proteinuria			Glomerulonephritis			Interstitial Nephritis
	Control	CD11c-ΔTLR7		Control	CD11c-ΔTLR7		Control	CD11c-ΔTLR7
	2	4		2	3		2	2.5
	4	1		2.5	2		1.5	1.5
	2	3.5		2.5	2.5		2	2
	2	1		2.5	2		1	2
	4	0.5		2.5	2.5		2.5	1.5
	1	4		2	2		1.5	1.5
	2.5	2.5		2.5	2.5		2.5	2
	4	2.5		1.5	3		1.5	2
	0.5	3		2	2		2.5	3
	3	3		2	2.5		1.5	2
	3.5	2		5	2		0.5	3
	1.5	2		2	3		1	1
	1.5	3.5		2.5	2		1	2
	1	4		2.5	2.5		0.5	1.5
	4	0.5		2	2.5		2	2
	2.5	3		2.5	3		1.5	2.5
	3	2		2	2		1.5	2
	4	4		2.5	2		2	0.5
		1		2	1.5		2	1
		3.5		2	2.5		1	1.5
		1		1.5	4		1	1.5
		2		2.5	1.5		1.5	1
		4		2	2		0.5	0.5
		3		3	1		1.5	1
					3			1.5
					3			1
					2			1
					2			0.5

## Sheet: Figure 2C
	Spleen Weight			LN weight			Dermatitis
	Control	CD11c-ΔTLR7		Control	CD11c-ΔTLR7		Control	CD11c-ΔTLR7
	0.384	0.428		0.43	0.471		3	3.5
	0.499	0.496		0.678	0.616		2	3
	0.629	0.488		0.617	0.65		0	1
	0.505	0.58		0.586	0.304		2.5	0
	0.632	0.317		0.605	0.613		2.5	0
	0.687	0.347		0.442	0.385		0	0.5
	0.837	0.634		0.843	0.597		0	0
	0.81	0.507		0.499	0.625		0	0.5
	0.6	0.531		0.422	0.573		0.5	3.5
	0.242	0.552		0.212	0.45		2.5	0
	1.037	0.658		0.674	0.533		3	0
	0.549	0.432		0.613	0.872		1.5	0.5
	0.66	0.956		0.61	0.592		4	0
	0.413	0.559		0.464	0.602		2.5	0
	0.401	0.412		0.538	0.451		2	1
	0.437	0.403		0.549	0.623		0	2
	0.292	0.272		0.503	0.498		0.5	4.5
	0.556	0.521		0.592	0.369		4	5
	0.343	0.337		0.337	0.618			3.5
	0.34	1.179		0.574	0.667			3.5
	1.008	0.321		0.564	0.276			4.5
	0.3	0.599		0.367	0.621			0
	0.368	0.331		0.478	0.617			0.5
	0.453	0.346		0.576	0.183			0.5
		0.485			0.399
		0.281			0.631
		0.37
		0.38

## Sheet: Figure 3A
	Anti-RNA			Anti-Sm			Anti-Nucleosome
	Control	B-ΔTLR7		Control	B-ΔTLR7		Control	B-ΔTLR7
	11.099	0.1		0.1	0.1		1850.88	1334.3
	3.896	0.1		0.1	0.1		850.145	382.917
	33.759	3.617		5895.84	0.1		1152.19	4908.7
	16.325	0.1		2629.94	0.1		50.75	1242.64
	6.319	9.109		0.1	0.1		3266.92	784.284
	7.312	0.1		0.1	0.1		1211.93	11.17
	18.617	0.1		0.1	0.1		252.484	6504.56
	89.75	0.1		842.289	0.1		575.55	14.08
	3.449	0.1		0.1	0.1		62.602	1057.68
	8.41	0.1		0.1	0.1		1500.11	469.049
	8.917	0.1		0.1	0.1		2750.91	590.383
	0.1	13.816		0.1	0.1		58.202	10407
	0.1	0.1		0.1	0.1		2992.35	1562.42
	1.82	26.981		0.1	0.1		2410.83	2158.11
	10.913	0.1		0.1	0.1		300.829	2448.19
	19.891	0.1		2588.4	0.1		520.247	1171.58
	2.376	26.883		219.556	0.1		14404.3	2397.34
	0.1	0.1		0.1	0.1		2344.55	3153.16
	7.314	0.1		2583.23	0.1		6430.24	873.463
	6.371	0.1		0.1	0.1		759.984	83.889
	4.054	11.486		0.1	0.1		3275.34	2982.18
	18.69	0.1		0.1	0.1		590.422	1849.26
	14.238	0.1		0.1	0.1		1368.13	668.307
	9.146	0.1		0.1	0.1		566.71	4273.91
	27.609	0.1		691.77	0.1		2172.47	151.342
	14.701	0.1		16292.5	0.1		3676.37	435.794
	96.185	14.18		6444.75	0.1		9570.88
	26.699	0.1		0.1	0.1		3395.73
	2.72	0.1		6470.91	0.1		565.949
	6.781	4.85		370.853	0.1		1739.49
	112.598	4.71		1002.8	0.1		5871.08
	243.971			0.1			372.144
	3.289			0.1			28.142
	0.1			704.78			849.755
	1.95			0.1
	0.1			510.648
	3.747			3870.29

## Sheet: Figure 3B
	Proteinuria			Glomerulonephritis			Interstitial Nephritis
	Control	B-ΔTLR7		Control	B-ΔTLR7		Control	B-ΔTLR7
	4	3.5		3	3		1.5	1
	3.5	2		1.5	3		1	1
	3.5	1		4	1		1.5	1
	4	2		6	4		2.5	2.5
	1.5	3		1.5	6		1.5	3
	3	1.5		1.5	1.5		2	1
	3	1		1.5	2		1.5	1.5
	3	2		3	1.5		1	1.5
	4	1		3.5	1.5		2	1.5
	3.5	2		2	3		1	1.5
	1	2.5		3	3		1	1.5
	3	2		3	1.5		1	1.5
	1	2		1.5	3		1.5	1.5
	2	0.5		1.5	2		0.5	1.5
	4	4		2	3		2	1
	4	2		3.5	2.5		1.5	1
	0.5	1.5		2	1		1	1.5
	4	1		1.5	2.5		0.5	1
	4	3		3	1		1	1
	1.5	1.5		2	2		1	1.5
	2	0.5		1	1		1.5	1
	2	3		2	1		1	0.5
	2	1.5		1	3.5		1	2
	4	1		5	1		3	1.5
	3	1.5		5	1.5		2	2
	1	2.5		1	1.5		2	1
	4	1		1.5	1		1.5	0.5
	4	1		6	1		3	1
	4	1.5		2	1		1	1
	2	4		1	4		0	1.5
	2.5	3		2	2.5		1	1.5
	1.5			1			1
	2			1			1
	4			2			0.5
	2.5			3			2
	2			4			2
	0.5			1			0.5

## Sheet: Figure 3C
	Spleen weight			LN Weight			Dermatitis
	Control	B-ΔTLR7		Control	B-ΔTLR7		Control	B-ΔTLR7
	0.334	0.452		0.402	0.388		4.5	4.5
	0.301	0.535		0.472	0.417		3	3
	0.43	0.338		0.48	0.447		4	3
	0.725	0.39		0.405	0.266		4.5	3.5
	0.574	0.473		0.213	0.262		2	2.25
	0.903	0.478		0.568	0.62		2.5	3.5
	0.793	0.656		0.7	0.772		3	0
	0.704	0.511		0.549	0.627		3.5	2.75
	0.453	0.665		0.4	0.616		3.5	2
	0.823	0.832		0.457	0.768		3.5	0
	0.538	0.734		0.329	0.591		0	4.5
	1.09	0.553		0.5	0.453		1	4.5
	0.844	0.478		0.493	0.331		3	0
	0.378	0.481		0.856	0.575		2.5	0
	0.599	0.723		0.505	0.418		0	0
	0.484	0.613		0.291	0.784		0.5	0
	0.64	0.291		0.643	0.052		0.5	1
	0.404	0.388		0.383	0.115		1	0.5
	0.571	0.246		0.373	0.199		3.5	0.25
	0.451	0.487		0.192	0.43		0.5	5.5
	0.477	0.315		0.521	0.382		4.5	0
	0.546	0.717		0.64	0.464		2.5	3.25
	0.417	0.753		0.751	0.385		2.25	2.25
	0.665	0.299		0.083	0.13		1	0.5
	0.496	0.427		0.352	0.446		0.5	0.5
	0.522	0.533		0.37	0.53		0.5	3.5
	0.65	0.214		0.489	0.19		0.5	0
	0.382	0.207		0.348	0.292		0	0
	0.471	0.195		0.439	0.244		5	3
	0.333	0.378		0.618	0.192		4	0
	0.402	1.072		0.448	0.868		5	3.25
	0.377			0.392			5
	0.577			0.473			3
	0.397			0.643			2
	0.625			0.547			2.5
	0.829			0.453			0.5
	0.759			0.661			4.5

## Sheet: Table 1
		B cells
		Cre	Sex	% deletion (comp to Cre-)	Average	St Dev
		+	F	74.4747	78.7575	10.876
		+	F	75.7117
		+	F	70.1666
		+	F	94.6772
		+	M	84.8401	80.4574	4.04686
		+	M	79.6702
		+	M	76.862

## Sheet: Figure 4B
	Female Proteinuria			Male Proteinuria
	Control	B-TLR7-/-		Control	B-TLR7-/-
	4	1.5		2	2.5
	4	2		2.5	2
	1.5	0.5		2	1.5
	4	1		2.5	2.5
	1.5	2.5		2.5	2.5
	2	1		2	2
	2	2		2	1.5
	1	1		2	1
	2	4		1.5	2.5
	2	3.5		1.5	3
	4	1.5		1
	2.5	2
	3	1

## Sheet: Figure 4C
	Female Glomerulonephritis			Male Glomerulonephritis
	Control	B-TLR7-/-		Control	B-TLR7-/-
	5	2.5		2	2
	3	2		3	1.5
	1	2		2	2.5
	6	1.5		2	2
	2.5	3		2	1.5
	5	1.5		3	1
	2.5	2		5	2.5
	5.5	4		5	3
	4	3		2.5	5.5
	2.5	4		2	2
	6	2		1
	1.5	5
	2.5	2

[truncated: 40 more sheets: Figure 4D, Figure 4E, Figure 4F, Figure 5A, Figure 5B, Figure 5D, Figure 6A, Figure 6B, Figure 6C, Figure 6D, Figure 6E, Figure 6F, Figure 6G, Figure 6H, Figure 6I, Figure 6J, S1A, S1B, S1C, S2A …]
